# Supplementary material for: Network-Based Pharmacological Study on the Mechanism of Guishao-Liujun Decoction in the Treatment of Gastric Cancer
Source: Front Pharmacol. 2022 Jul 5;13:937439. doi: 10.3389/fphar.2022.937439 (PMC9294375; doi:10.3389/fphar.2022.937439)
Supplement: Supplementary file 1 [file Table1.XLS]

## Sheet: Ingredients
Table of active ingredients of Gui Shao Liu Jun Tang
Mol ID	Molecule Name	OB(%)	DL
MOL000106	PYG	22.98	0.02
MOL001218	Pisol	18.5	0.03
MOL001246	(1R)-()-Nopinone	57.86	0.05
MOL001393	myristic acid	21.18	0.07
MOL001396	PENTADECYLIC ACID	20.18	0.08
MOL001402	Octacosane	8.15	0.37
MOL001644	Dodecanal	21.52	0.03
MOL001801	salicylic acid	32.13	0.03
MOL001888	2,2-dimethylcyclohexanol	82.54	0.02
MOL001889	Methyl linolelaidate	41.93	0.17
MOL001890	octadec-9-ene	19.5	0.09
MOL001891	9-methylenefluorene	26.87	0.09
MOL001892	Dipropyl phthalate	66.3	0.1
MOL001893	BU3	34.87	0.01
MOL001894	Bicetyl	8.03	0.46
MOL001895	Dibutylphenol	38.9	0.06
MOL001896	bicyclo[3.1.1]hept-2-ene-2-methanol, 6,6-dimethyl-	49.79	0.06
MOL001897	()-trans-Myrtanol	49.66	0.06
MOL001898	Acetyl oxide	45.13	0.01
MOL001899	ZINC02169908	23.3	0.1
MOL001900	Pulchinenoside A_qt	16.91	0.77
MOL001901	24-Methylenecycloartanol	10.4	0.79
MOL001902	3β,23-dihydroxy-oleana-11,13(18)-dien-28-oic acid	21.53	0.75
MOL001903	3β-hydroxy-11-oxo-olean-12-en-28-oic acid	13.49	0.74
MOL001904	2 - methyl - 3 - (2 - propenyl) - phenol	52.06	0.03
MOL001905	3β-hydroxy-oleana-11,13(18)-dien-28-oic acid?	17.11	0.76
MOL001906	Methylgallate	30.91	0.05
MOL001907	Progallin A	25.61	0.06
MOL001908	(Z)-(1S,5R)-beta-pinen-10-yl-beta-vicianoside	5.74	0.67
MOL001909	(Z)-(1S,5R)-beta-pinen-10-yl-beta-vicianoside_qt	50.32	0.06
MOL001910	11alpha,12alpha-epoxy-3beta-23-dihydroxy-30-norolean-20-en-28,12beta-olide	64.77	0.38
MOL001911	albiflorin R1	21.29	0.82
MOL001912	albiflorin R1_qt	26.18	0.34
MOL001913	propyl (2R)-2-hydroxypropanoate	25.5	0.01
MOL001914	gallotannin	7.36	0.03
MOL001915	paeonoside	3.47	0.71
MOL000561	Astragalin	14.03	0.74
MOL001917	(3S,3aR,5S,6S,7aR)-5,6-dihydroxy-3,6-dimethyl-3,3a,4,5,7,7a-hexahydrobenzofuran-2-one	96.64	0.07
MOL001918	paeoniflorgenone	87.59	0.37
MOL001919	(3S,5R,8R,9R,10S,14S)-3,17-dihydroxy-4,4,8,10,14-pentamethyl-2,3,5,6,7,9-hexahydro-1H-cyclopenta[a]phenanthrene-15,16-dione	43.56	0.53
MOL009092	Pentagalloylglucose	3.01	0.21
MOL001921	Lactiflorin	49.12	0.8
MOL001922	2-Hexyl-1-decanol	17.08	0.07
MOL001923	[(3S,3aR,6S,7aR)-6-hydroxy-6-methyl-2,5-dioxo-3a,4,7,7a-tetrahydro-3H-benzofuran-3-yl]methyl benzoate	17.84	0.3
MOL001924	paeoniflorin	53.87	0.79
MOL001925	paeoniflorin_qt	68.18	0.4
MOL001926	1,2,3,6-tetra-O-galloylglucose	3.01	0.34
MOL001927	albiflorin	12.09	0.77
MOL001928	albiflorin_qt	66.64	0.33
MOL001929	alexandrin	20.63	0.62
MOL001930	benzoyl paeoniflorin	31.27	0.75
MOL001931	4-Chlorobutyric acid	85.82	0.01
MOL001932	galloylpaeoniflorin	3.03	0.42
MOL001933	oxypaeoniflorin	21.88	0.78
MOL001934	(3R,3aR,6S,7aR)-6-hydroxy-3,6-dimethyl-3a,4,7,7a-tetrahydro-3H-benzofuran-2,5-dione	104.94	0.08
MOL001935	(3aR,6S,7aR)-6-hydroxy-6-methyl-3-methylene-3a,4,7,7a-tetrahydrobenzofuran-2,5-dione	97.79	0.08
MOL001936	cis-5-Octen-1-ol	31.84	0.01
MOL001937	24253-30-3	74.2	0.01
MOL000211	Mairin	55.38	0.78
MOL000219	BOX	31.55	0.02
MOL000263	oleanolic acid	29.02	0.76
MOL000358	beta-sitosterol	36.91	0.75
MOL000359	sitosterol	36.91	0.75
MOL000422	kaempferol	41.88	0.24
MOL000492	(+)-catechin	54.83	0.24
MOL000513	3,4,5-trihydroxybenzoic acid	31.69	0.04
MOL000551	Hederagenol	22.42	0.74
MOL000610	TRD	17.89	0.03
MOL000612	(-)-alpha-cedrene	55.56	0.1
MOL000676	DBP	64.54	0.13
MOL000775	EEE	45.02	0
MOL000860	stearic acid	17.83	0.14
MOL000867	Heptadekan	8.64	0.07
MOL000868	LFA	8.46	0.13
MOL000869	Henicosane	8.41	0.15
MOL000874	paeonol	28.79	0.04
MOL000875	Cedrol	16.23	0.12
MOL000357	Sitogluside	20.63	0.62
MOL000842	sucrose	7.17	0.23
MOL000876	(6R,10R)-6,10,14-trimethylpentadecan-2-one	23.3	0.1
MOL001219	Satol	27.27	0.11
MOL004480	acetic acid	47.87	0
MOL005089	Oxypaeoniflorin	8.38	0.78
MOL007465	10-Methylnonadecane	10.28	0.12
MOL008707	Ethylisobutyrate	83.67	0.01
MOL000018	(+/-)-Isoborneol	86.9841	0.05275
MOL000019	D-Camphene	34.9792	0.039017
MOL000020	12-senecioyl-2E,8E,10E-atractylentriol	62.3965	0.22294
MOL000021	14-acetyl-12-senecioyl-2E,8E,10E-atractylentriol	60.3129	0.30534
MOL000022	14-acetyl-12-senecioyl-2E,8Z,10E-atractylentriol	63.3709	0.29956
MOL000023	Hemo-sol	39.841	0.02231
MOL000024	alpha-humulene	22.9768	0.061124
MOL000025	α-Longipinene	53.2611	0.12477
MOL000026	stigmast-22E-en-3beta-ol	10.3925	0.75173
MOL000027	alpha-Curcumene	4.67727	0.055937
MOL000028	α-Amyrin	39.5121	0.7629
MOL000029	beta-Humulene	26.8664	0.061239
MOL000030	(1R)-2-methyl-1-phenylprop-2-en-1-ol	75.1035	0.028357
MOL000031	(3S)-3-[(1R)-1,5-dimethylhex-4-enyl]-6-methylenecyclohexene	19.8609	0.055576
MOL000032	beta-Eudesmol	26.0916	0.095471
MOL000033	(3S,8S,9S,10R,13R,14S,17R)-10,13-dimethyl-17-[(2R,5S)-5-propan-2-yloctan-2-yl]-2,3,4,7,8,9,11,12,14,15,16,17-dodecahydro-1H-cyclopenta[a]phenanthren-3-ol	36.2285	0.78288
MOL000034	2-[(1R,3S,4S)-3-isopropenyl-4-methyl-4-vinylcyclohexyl]propan-2-ol	19.0331	0.072534
MOL000035	beta-Selinene	24.3882	0.081081
MOL000036	beta-caryophyllene	29.7023	0.089893
MOL000037	γ-elemene	23.7859	0.060288
MOL000038	Akridin	33.7124	0.097884
MOL000039	(1S,2R,4R)-Neoiso-dihydrocarveol	52.395	0.029275
MOL000040	Scopoletol	27.7735	0.076154
MOL000041	PHA	41.6179	0.036077
MOL000042	LPG	87.692	0.0059892
MOL000043	atractylenolide i	37.3654	0.1488
MOL000044	atractylenolideII	47.504	0.14799
MOL000045	atractylenolide iii	68.113	0.17145
MOL000046	atractylone	41.1008	0.12713
MOL000047	juniper camphor	33.2966	0.096606
MOL000048	(5E,9Z)-3,6,10-trimethyl-4,7,8,11-tetrahydrocyclodeca[b]furan	43.1688	0.09533
MOL000049	3β-acetoxyatractylone	54.0667	0.21906
MOL000050	GLY	48.7371	0.0033178
MOL000051	Polymannose	1.76441	0.034581
MOL000052	Gulutamine	6.65592	0.021387
MOL000053	Methose	1.67736	0.034399
MOL000054	L-	47.642	0.031878
MOL000055	L-Lysin	29.3326	0.018179
MOL000056	DTY	57.5546	0.046654
MOL000057	DIBP	49.6341	0.13067
MOL000058	2-[(2R,5S,6S)-6,10-dimethylspiro[4.5]dec-9-en-2-yl]propan-2-ol	38.5922	0.087072
MOL000059	uridine	10.4879	0.11058
MOL000060	selina-4(14),7(11)-dien-8-one	32.3117	0.095813
MOL000061	Prolinum	77.5747	0.014161
MOL000062	biatractylolide	17.4462	0.81468
MOL000063	ATRACTYLODES MACROCEPHALA	14.5979	0.81472
MOL000064	D-Serin	83.593	0.0091338
MOL000065	ASI	79.737	0.017132
MOL000066	alloaromadedrene	53.4614	0.10414
MOL000067	L-Valin	53.3298	0.011914
MOL000068	L-Ile	59.0514	0.015008
MOL000069	palmitic acid	19.2966	0.098573
MOL000070	Ethyl pivaloylacetate	40.5219	0.03061
MOL000071	Istidina	53.1753	0.029475
MOL000072	8β-ethoxy atractylenolide Ⅲ	35.9509	0.21079
MOL000105	protocatechuic acid	25.37	0.04
MOL000114	vanillic acid	35.47	0.04
MOL000127	Neral	19.48	0.02
MOL001281	L-alpha-Palmitin	26.66	0.22
MOL000131	EIC	41.9	0.14
MOL001385	9-Oxononanoic acid	19.6	0.03
MOL001396	PENTADECYLIC ACID	20.18	0.08
MOL001452	protocatechualdehyde	38.35	0.03
MOL001492	Ethyl icosanoate	16.67	0.25
MOL000172	Furol	34.35	0.01
MOL001729	Crysophanol	18.64	0.21
MOL001739	zoomaric acid	35.78	0.1
MOL001744	uracil	42.53	0.02
MOL001755	24-Ethylcholest-4-en-3-one	36.08	0.76
MOL001757	GUN	42.45	0.04
MOL001788	adenine	62.81	0.03
MOL001816	Amide HPL	19.79	0.1
MOL001818	Methyl palmitelaidate	34.61	0.12
MOL001831	HX	52.29	0.04
MOL000223	caffeic acid	25.76	0.05
MOL002254	Barolub	16.29	0.22
MOL002495	6-shogaol	31	0.14
MOL002670	Cavidine	35.64	0.81
MOL002714	baicalein	33.52	0.21
MOL002776	Baicalin	40.12	0.75
MOL000346	succinic acid	29.62	0.01
MOL000357	Sitogluside	20.63	0.62
MOL000358	beta-sitosterol	36.91	0.75
MOL000384	DL-Glucuronic acid	3.35	0.04
MOL003870	gynesine	60.07	0.03
MOL000388	gamma-aminobutyric acid	24.09	0.01
MOL000389	FERULIC ACID (CIS)	54.97	0.06
MOL000394	choline	0.47	0.01
MOL003969	L-Serin	98.47	0.01
MOL000397	cis-p-Coumarate	45.98	0.04
MOL003971	Threonin	73.52	0.01
MOL000399	Docosanoate	15.69	0.26
MOL000432	linolenic acid	45.01	0.15
MOL004481	(2S)-2-amino-3-[(2R)-2-amino-3-hydroxy-3-oxopropyl]disulfanylpropanoic acid	73.59	0.05
MOL000449	Stigmasterol	43.83	0.76
MOL000458	campesterol	5.57	0.72
MOL004649	1-[(2R,3R,4S,5S)-3,4-dihydroxy-5-(hydroxymethyl)oxolan-2-yl]pyrimidine-2,4-dione	17.85	0.11
MOL004738	Spantol	2.42	0.04
MOL004739	DAL	85.17	0.01
MOL000475	anethole	32.49	0.03
MOL004796	soya-cerebroside i	3.86	0.37
MOL004797	soya-cerebroside i_qt	21.22	0.51
MOL000050	GLY	48.74	0
MOL005030	gondoic acid	30.7	0.2
MOL005125	ANN	29.69	0.03
MOL000513	3,4,5-trihydroxybenzoic acid	31.69	0.04
MOL000519	coniferin	31.11	0.32
MOL000052	Gulutamine	6.66	0.02
MOL000054	L-	47.64	0.03
MOL005448	Leucinum	72.92	0.01
MOL000055	L-Lysin	29.33	0.02
MOL000056	DTY	57.55	0.05
MOL000579	hydroquinone	29.26	0.02
MOL006240	THM	11.34	0.11
MOL000065	ASI	79.74	0.02
MOL006594	Eciphin	43.35	0.03
MOL006597	OMD	92.44	0.04
MOL000067	L-Valin	53.33	0.01
MOL000675	oleic acid	33.13	0.14
MOL000068	L-Ile	59.05	0.02
MOL006844	Norharman	18.88	0.08
MOL000069	palmitic acid	19.3	0.1
MOL006930	(+) isolariciresinol 9-o-尾-d-glucopyranoside	3.83	0.84
MOL006931	isolariciresino	6.96	0.39
MOL006932	l-Pseudoephedrine	45.01	0.03
MOL006933	1,2,3,4,6-penta-o-galloyl-尾-d-glucose	3.01	0.13
MOL006934	WLN: Q5Q	24.8	0.01
MOL006935	Octylene	39.25	0.01
MOL006936	10,13-eicosadienoic	39.99	0.2
MOL006937	12,13-epoxy-9-hydroxynonadeca-7,10-dienoic acid	42.15	0.24
MOL006938	DUR	23.69	0.09
MOL006939	Methylpyrazine	27.1	0.01
MOL006940	D-2-Aminobutyrate	68.78	0.01
MOL006941	3-methyleicosa	10.18	0.15
MOL006942	N-(5-methylisoxazol-3-yl)acetamide	20.82	0.02
MOL006943	5,8-epidioxyergosta-6,22-dien-3-ol	22.71	0.82
MOL006944	8-Octadecenoic acid	33.13	0.14
MOL006945	9-Heptadecanol	14.24	0.09
MOL006946	adenosine	19.85	0.16
MOL006947	heptadecanoic acid 2,3-dihydroxy-propyl ester	25.9	0.26
MOL006948	inosine	11.17	0.18
MOL006949	6-Deoxy-gulose	44.03	0.03
MOL006950	(2R)-2-acetamidoglutaric acid	15.5	0.04
MOL006951	pedatisectine a	64.09	0.16
MOL006952	pedatisectine f	53.81	0.06
MOL006953	Thy	74.2	0.02
MOL006954	BVE	42.32	0.01
MOL000875	Cedrol	16.23	0.12
MOL006956	cyclo-(leu-tyr)	111.16	0.15
MOL006957	(3S,6S)-3-(benzyl)-6-(4-hydroxybenzyl)piperazine-2,5-quinone	46.89	0.27
MOL006958	cyclo-(val-tyr)	122.79	0.14
MOL003578	Cycloartenol	38.69	0.78
MOL006960	(5R)-5-hydroxy-1-(4-hydroxy-3-methoxyphenyl)tetradecan-3-one	19.14	0.28
MOL006961	GR	20.9	0.21
MOL006962	2Z-hexadecenoic acid	34.02	0.1
MOL006963	Ethyl linolelaidate	7.33	0.19
MOL006964	valeraldoxime	82.58	0.01
MOL006965	soya-cerebroside ii	3.86	0.35
MOL006966	soya-cerebroside ii_qt	21.22	0.49
MOL006967	beta-D-Ribofuranoside, xanthine-9	44.72	0.21
MOL000697	MRY	59.62	0.01
MOL000708	WLN: VHR	32.63	0.01
MOL000071	Istidina	53.18	0.03
MOL000748	HMF	45.07	0.02
MOL000774	(-)-Citronellal	35.71	0.02
MOL000858	Glycerol palmitate	26.66	0.22
MOL000860	stearic acid	17.83	0.14
MOL000089	catechol	29.86	0.02
MOL000908	beta-elemene	25.63	0.06
MOL000924	Mnk	17.66	0.03
MOL000971	Ethylpalmitate	18.99	0.14
MOL001055	5-isopropyl-2-methylbicyclo[3.1.0]hex-2-ene	47.19	0.04
MOL001101	alpha-Ocimene	21.43	0.02
MOL001110	cis-beta-Ocimene	25.38	0.02
MOL000118	(L)-alpha-Terpineol	48.8	0.03
MOL000121	Decanal	29.81	0.02
MOL000125	(-)-alpha-Pinene	46.25	0.05
MOL000127	Neral	19.48	0.02
MOL000168	()-2-Carene	46.69	0.04
MOL001797	(2S)-7-[(2S,3R,4S,5S,6R)-4,5-dihydroxy-6-methylol-3-[(2S,3R,4R,5R,6S)-3,4,5-trihydroxy-6-methyl-tetrahydropyran-2-yl]oxy-tetrahydropyran-2-yl]oxy-5-hydroxy-2-(3-hydroxy-5-methoxy-phenyl)chroman-4-one	11.17	0.7
MOL000198	(R)-linalool	39.8	0.02
MOL000201	p-Ocimene	15.06	0.02
MOL002029	()-Cuparene	38.26	0.07
MOL002050	Isovanillic acid	39.42	0.04
MOL002092	Antioxidant No. 33	26.74	0.06
MOL002095	DEP	52.19	0.07
MOL002138	p-Cymen-8-ol	32.26	0.03
MOL002336	farnesane	3.13	0.04
MOL002456	[(3R)-3,7-dimethyloct-6-enyl] butanoate	21.03	0.06
MOL000259	o-Thymol	43.28	0.03
MOL000268	(1S,5S)-1-isopropyl-4-methylenebicyclo[3.1.0]hexane	46.21	0.04
MOL002868	1-Undecyne	33.99	0.02
MOL002944	(E)-Linalol pyranoxide	44.25	0.04
MOL000305	lauric acid	23.59	0.04
MOL003450	dodec-2-enal	31.95	0.03
MOL003508	Antak	16.85	0.02
MOL003538	()-Ledene	51.84	0.1
MOL000359	sitosterol	36.91	0.75
MOL003949	Dimethyl anthranilate	65.87	0.04
MOL004328	naringenin	59.29	0.21
MOL007930	hesperidin	13.33	0.67
MOL005100	5,7-dihydroxy-2-(3-hydroxy-4-methoxyphenyl)chroman-4-one	47.74	0.27
MOL005577	undecanal	22.9	0.03
MOL000057	DIBP	49.63	0.13
MOL005811	Hepta-3	23.91	0.58
MOL005812	naringin	6.92	0.78
MOL005813	Germacrene A	19.21	0.06
MOL005814	tangeretin	21.38	0.43
MOL005815	Citromitin	86.9	0.51
MOL005816	alpha-Sinensal	57.79	0.06
MOL005817	2-(2-butynyl)-cyclohexanone	47.78	0.03
MOL005818	2,5,5-trimethylhepta-1,6-diene	44.34	0.02
MOL005819	2,6,11-trimethyldodecane	14.19	0.05
MOL005820	22410-74-8	39.91	0.02
MOL005821	(2S)-2-ethoxypentane	39.6	0.01
MOL005822	3-decyn-2-ol	39.33	0.02
MOL005823	Isoprenol	65.72	0
MOL005824	4-ACETYLBENZOIC ACID	28.66	0.04
MOL005825	6-Hepten-1-ol	21.34	0.01
MOL005826	cis-2,6-Dimethyl-2,6-octadiene	21.1	0.01
MOL005827	Eufin	0.26	0.01
MOL005828	nobiletin	61.67	0.52
MOL005829	Undecyl acetate	19.92	0.05
MOL000597	Neryl acetate	57.47	0.04
MOL000608	()-Terpinen-4-ol	81.41	0.03
MOL000615	delta-amorphene	17.95	0.08
MOL000635	vanillin	52	0.03
MOL000696	尾-terpineol	47.89	0.03
MOL000710	OYA	19.07	0.01
MOL000748	HMF	45.07	0.02
MOL000771	p-coumaric acid	43.29	0.04
MOL000860	stearic acid	17.83	0.14
MOL000869	Henicosane	8.41	0.15
MOL000922	(R)-p-Menth-1-en-4-ol	32.16	0.03
MOL000116	Nonanal	40.28	0.02
MOL000117	Cymol	27.2	0.02
MOL000121	Decanal	29.81	0.02
MOL001212	Loxanol V	14.19	0.05
MOL001224	Tridecylene	17.69	0.03
MOL000125	(-)-alpha-Pinene	46.25	0.05
MOL001273	80-57-9	50.63	0.06
MOL001302	Usaf hc-1	16.23	0.05
MOL001306	o-Acetyl-p-cresol	24.96	0.03
MOL001314	Azelex	16.9	0.04
MOL001388	(+)-Ledol	16.96	0.12
MOL001578	Hypnon	48.19	0.02
MOL000162	beta-Chamigrene	31.99	0.08
MOL001640	NON	26.74	0.03
MOL001788	adenine	62.81	0.03
MOL000197	Myrcene	24.96	0.02
MOL000199	Safrol	45.34	0.05
MOL000201	p-Ocimene	15.06	0.02
MOL000202	Moslene	33.02	0.02
MOL002029	()-Cuparene	38.26	0.07
MOL002033	cis-Thujopsene	56.43	0.12
MOL000206	isoeugenol	70.1	0.04
MOL002098	3-Butylidene-7-hydroxyphthalide	62.68	0.08
MOL002102	Levistolid A	2.15	0.82
MOL002110	Allocymene	14.89	0.02
MOL002111	BdPh	42.44	0.07
MOL002143	senkyunolide-C	46.8	0.08
MOL002144	senkyunolide-D	79.13	0.1
MOL002145	senkyunolide-E	34.4	0.08
MOL002180	4-Octanone	19.37	0.01
MOL002184	(6R)-6-butylcyclohepta-1,4-diene	31.69	0.02
MOL002201	cis-ligustilide	51.3	0.07
MOL000023	Hemo-sol	39.84	0.02
MOL000232	()-alpha-Terpineol	46.3	0.03
MOL002480	Methylbutenol	54.58	0.01
MOL000259	o-Thymol	43.28	0.03
MOL000270	CHEBI:7	45.2	0.04
MOL002830	PCR	51.99	0.01
MOL002972	(4S)-1-methyl-4-(6-methylhepta-1,5-dien-2-yl)cyclohexene	20.3	0.06
MOL002983	Guasol	51.6	0.02
MOL002998	IPH	36.05	0.01
MOL000346	succinic acid	29.62	0.01
MOL000035	beta-Selinene	24.39	0.08
MOL003534	CADINENE	17.12	0.08
MOL000357	Sitogluside	20.63	0.62
MOL000358	beta-sitosterol	36.91	0.75
MOL003587	Acoradiene	36.73	0.07
MOL000360	FER	39.56	0.06
MOL000383	D-Galacturonic acid, homopolymer	29.75	0.04
MOL000389	FERULIC ACID (CIS)	54.97	0.06
MOL000040	Scopoletol	27.77	0.08
MOL000421	nicotinic acid	47.65	0.02
MOL004474	Maruzen M	48.44	0.02
MOL004479	o-cresol	62.45	0.02
MOL004613	6,7,3',8'-diligustilide	9.83	0.7
MOL004723	beta-Terpinene	42.29	0.02
MOL004734	Butal	68.66	0
MOL000478	Eucarvone	53.14	0.03
MOL000479	Farnesene	17.42	0.05
MOL004791	Ethol	13.32	0.08
MOL000489	(1S,4aR,8aR)-1-isopropyl-7-methyl-4-methylene-2,3,4a,5,6,8a-hexahydro-1H-naphthalene	19.8	0.08
MOL005125	ANN	29.69	0.03
MOL005449	h-Met-h	70.87	0.01
MOL000449	Stigmasterol	43.83	0.76
MOL005589	3,4-DIMETHYLBENZALDEHYDE	39.99	0.02
MOL005590	ETHYLBENZALDEHYDE	40.95	0.02
MOL005608	TMHYDROP	54.42	0.03
MOL000635	vanillin	52	0.03
MOL006440	bicycloelemene	20.89	0.08
MOL006869	WLN: QR CQ DV1	36.49	0.03
MOL000069	palmitic acid	19.3	0.1
MOL000705	WLN: VH6	19.59	0.01
MOL007745	WLN: QVR BVQ	17.74	0.04
MOL008244	(1R,2S,4R)-1-ethyl-1-methyl-2,4-bis(1-methylethyl)cyclohexane	15.01	0.06
MOL008245	DODECENE	17.74	0.02
MOL008246	phosphatdic acid	19.32	0.05
MOL008247	L-beta,gamma-Dimyristoyl-alpha-cephalin	20.69	0.47
MOL008248	phosphatidylinositol	4.63	0.29
MOL008249	phosphatidylinositol_qt	12.66	0.05
MOL008250	ESEN	47.31	0.04
MOL008251	sedanolide	62.46	0.07
MOL008252	senkyunolide	68.28	0.07
MOL008253	sphingomyelin	0.31	0.51
MOL008254	Isotetandrine	10.42	0.1
MOL008255	α-acoradiene	40.98	0.07
MOL008256	InChI=1/C15H24/c1-10-7-8-15-9-12(10)14(3,4)13(15)6-5-11(15)2/h7,11-13H,5-6,8-9H2,1-4H	55.56	0.1
MOL008257	α-copaene	29.33	0.12
MOL008258	(1R,4R,5S)-4-isopropenyl-1,8-dimethylspiro[4.5]dec-8-ene	40.65	0.07
MOL008259	2,6-di(phenyl)thiopyran-4-thione	69.13	0.15
MOL008260	o-Xylenol	53.13	0.02
MOL008261	2,4,6-trimethyl-Octane	29.14	0.02
MOL008262	Mesitaldehyde	37.8	0.03
MOL008263	Isoxylaldehyde	38.85	0.02
MOL008264	(E)-octadec-3-ene	19.5	0.09
MOL008265	2-valerylbenzoic acid	78.26	0.06
MOL008266	(Z)-2-Hexenyl hexanoate	19.39	0.04
MOL008267	2-Methylhexadecanoic acid	20.23	0.11
MOL008268	cis-Isoeugenol	20.73	0.04
MOL008269	2-methyl-5-decanone	20.4	0.11
MOL008270	2-methyldodecan-5-one	13.16	0.04
MOL008271	3,7-dimethyl-nonane	16.97	0.02
MOL008272	1,1,5-trimethyl-2-formylcyclohexa-2,5-diene-4-one	48.94	0.04
MOL008273	4-Methyl-6-hepten-3-one	78.38	0.01
MOL008274	6-Ethylresorcinol	46.45	0.03
MOL008275	5-Indolol	63.14	0.03
MOL008276	Undecanol-6	25.77	0.02
MOL008277	7,10-PENTADECADIYNOIC ACID	41.5	0.09
MOL008278	4-chloro-N-[1-methyl-5-[[1-methyl-5-[[1-methyl-5-(2-morpholinoethylcarbamoyl)pyrrol-3-yl]carbamoyl]pyrrol-3-yl]carbamoyl]pyrrol-3-yl]-5-[2-(2-pyridyl)ethylamino]isothiazole-3-carboxamide	7.18	0.31
MOL008279	Amyl ketone	18.65	0.02
MOL008280	Isoamylbenzene	35.69	0.03
MOL008281	(Z)-2-[[(Z)-2-methylbut-2-enoyl]oxymethyl]but-2-enoic acid	77.1	0.04
MOL008282	Tropone	47.41	0.01
MOL008283	aromadendrene	18.21	0.1
MOL008284	BUA	21.62	0
MOL008285	(3S)-3-butyl-3H-isobenzofuran-1-one	55.05	0.07
MOL008286	()-Camphoric acid	99.13	0.07
MOL008287	(3E)-3-butylidene-7-hydroxy-2-benzofuran-1-one	42.17	0.08
MOL008288	Coniferyl ferulate	4.54	0.39
MOL008290	lecithin	0.31	0.4
MOL008291	2,4-Xylylaldehyde	39.33	0.03
MOL008292	m-Ethylphenol	51.3	0.02
MOL008293	1,5,5,6-tetramethyl-1,3-Cyclohexadiene	39.22	0.03
MOL000885	Dodekan	17.74	0.02
MOL000967	bergamotene	28.51	0.09
MOL000974	cuminal	38.29	0.03
MOL001006	poriferasta-7,22E-dien-3beta-ol	42.9794	0.75555
MOL001160	2-methoxyfuranodiene	53.5821	0.12905
MOL000125	(-)-alpha-Pinene	46.2498	0.052565
MOL001309	6-methylolpyridin-3-ol	47.5281	0.019991
MOL000131	EIC	41.9044	0.14347
MOL001314	Azelex	16.9001	0.041301
MOL001392	Methyl myristate	19.682	0.079634
MOL001393	myristic acid	21.1812	0.066784
MOL001394	Oktadekan	9.80639	0.090617
MOL001396	PENTADECYLIC ACID	20.1846	0.081479
MOL001399	TWT	8.36569	0.17997
MOL001619	UPL	8.5205	0.10901
MOL001620	Pentadecene	17.7243	0.050176
MOL001641	METHYL LINOLEATE	41.9344	0.16711
MOL001644	Dodecanal	21.5184	0.033475
MOL000018	(+/-)-Isoborneol	86.9841	0.05275
MOL001817	Methyl stearate	16.8031	0.16341
MOL001819	METHYL PENTADECANOATE	18.8153	0.096511
MOL001887	SRT	45.272	0.024845
MOL002046	hexanoic acid	73.0752	0.0090082
MOL002140	Perlolyrine	65.9478	0.2747
MOL002307	20-Hexadecanoylingenol	28.204	0.68297
MOL002521	beta-Curcumene	4.47791	0.055442
MOL002526	3691-11-0	23.6559	0.072163
MOL002579	capsaicin	10.3103	0.19579
MOL000261	Myristicin	17.9854	0.067649
MOL000027	alpha-Curcumene	4.67727	0.055937
MOL002879	Diop	43.5933	0.39247
MOL002943	BuOH	22.0151	0.0021366
MOL000303	caprylic acid	16.398	0.016205
MOL003035	stigmasterol-β-glucoside	2.4007	0.62617
MOL003036	ZINC03978781	43.8299	0.75647
MOL000305	lauric acid	23.5879	0.043637
MOL003050	nonanoic acid	40.5089	0.021191
MOL003177	Syringaldehyde	67.061	0.048049
MOL003304	Hentriacontan	8.06806	0.50918
MOL000449	Stigmasterol	43.8299	0.75665
MOL000347	Syrigin	14.6369	0.32496
MOL003487	D-Friedoolean-14-en-3-one	12.9009	0.77035
MOL003509	Nonanol	33.194	0.014845
MOL000365	syringaresinol	3.29171	0.72269
MOL003766	Shekanin	25.0998	0.7895
MOL003767	tectorigenin	28.4099	0.26822
MOL003895	5-Methoxymethyl furfural	28.2299	0.0235
MOL003896	7-Methoxy-2-methyl isoflavone	42.5647	0.19946
MOL000394	choline	0.474665	0.0087188
MOL000421	nicotinic acid	47.6453	0.020168
MOL004355	Spinasterol	42.9794	0.75534
MOL000044	atractylenolideII	47.504	0.14799
MOL004492	Chrysanthemaxanthin	38.724	0.58352
MOL004498	12-O-Nicotinoylisolineolone	20.7043	0.83406
MOL000045	atractylenolide iii	68.113	0.17145
MOL004582	Methyl naphthalene	39.0113	0.0413
MOL004623	Encecalin	21.3555	0.11238
MOL004652	(2R,3R,4S,5S,6R)-2-[[(3S,5S,9R,10S,13R,14R,17R)-17-[(E,2R,5S)-5-ethyl-6-methylhept-3-en-2-yl]-10,13-dimethyl-2,3,4,5,6,9,11,12,14,15,16,17-dodecahydro-1H-cyclopenta[a]phenanthren-3-yl]oxy]-6-(hydroxymethyl)oxane-3,4,5-triol	21.1958	0.6273
MOL004664	heptanoic acid	13.3844	0.012192
MOL000508	Friedelin	29.1622	0.75897
MOL005270	n-Heptadecanol	12.9664	0.093861
MOL005302	7-(beta-Xylosyl)cephalomannine	27.3256	0.17471
MOL005304	7alpha-L-Rhamnosyl-6-methoxylutcolin	15.0297	0.78679
MOL005321	Frutinone A	65.9037	0.34184
MOL005482	FOA	35.6624	0.015249
MOL000006	luteolin	36.1626	0.24552
MOL000617	(14S)-14-methylpalmitic acid	23.1249	0.11429
MOL000628	darutoside	21.3182	0.63003
MOL006322	Friedoolean-14-en-3-yl acetate	9.59405	0.74381
MOL006554	Taraxerol	38.4025	0.76677
MOL000667	1-hexanol	22.043	0.0054272
MOL006774	stigmast-7-enol	37.4231	0.75133
MOL006844	Norharman	18.8843	0.080538
MOL000069	palmitic acid	19.2966	0.098573
MOL006988	NSC405997	12.5927	0.26038
MOL007059	3-beta-Hydroxymethyllenetanshiquinone	32.161	0.40894
MOL000721	Nonadienal	19.0283	0.015849
MOL000748	HMF	45.0661	0.019427
MOL007514	methyl icosa-11,14-dienoate	39.6671	0.22908
MOL000008	apigenin	23.0622	0.21306
MOL008142	Ricinin	26.2609	0.041071
MOL008284	BUA	21.6212	0.0046024
MOL000835	EA-fructofuranoside	47.3271	0.058611
MOL008375	(1R)-2,3,4,9-tetrahydro-1H-$b-carboline-1-carboxylic acid	52.8981	0.13141
MOL008376	13-Methyl pentadecanoic acid	24.1374	0.096135
MOL008377	Galuteolin	2.70052	0.78893
MOL008378	o-(o-Methoxyphenoxy)phenol	50.7505	0.089745
MOL008379	tangshenoside I	4.93488	0.47387
MOL008380	tangshenoside I_qt	23.5755	0.29914
MOL008381	tangshenoside III	8.74657	0.46126
MOL008382	tangshenoside III_qt	4.98392	0.45017
MOL008383	tangshenoside IV	3.01372	0.1469
MOL008384	tangshenoside IV_qt	4.28252	0.66884
MOL008385	T-BUTYLBENZENE	53.0554	0.024819
MOL008386	2,6-NONADIENOL	23.7717	0.015505
MOL008387	3-METHYLCARBAZOLE	20.1391	0.093157
MOL008388	L-Sulforaphane	56.9692	0.015282
MOL008389	4-Phenylbicyclo[2,2,2]octan-1-ol	25.0674	0.092113
MOL008390	5-Mpe-bis(hobz)phenol	11.3253	0.65922
MOL008391	5alpha-Stigmastan-3,6-dione	33.1154	0.79021
MOL008392	6,6'-Dimethoxygossypol	8.93443	0.8615
MOL008393	7-(beta-Xylosyl)cephalomannine_qt	38.3275	0.28646
MOL008394	Butylcyclohexane	35.6837	0.019473
MOL008395	Codonopsine	45.8342	0.13052
MOL008396	Coelogin	21.676	0.41533
MOL008397	Daturilin	50.3651	0.76801
MOL008398	Ethyl-p-digallate	2.26907	0.3128
MOL008399	fritillaziebinol	15.0114	0.3385
MOL008400	glycitein	50.4789	0.23826
MOL008401	Henicosanoic acid	16.1425	0.22694
MOL008402	BHG	15.5991	0.10565
MOL008403	Hexyl-beta-D-glucopyranosyl-(1-2)-beta-D-glucopyranoside	6.51145	0.43713
MOL008404	(2S)-2-ammonio-4-[(R)-methylsulfinyl]butyrate	83.518	0.018586
MOL008405	1-Peroxyferolide	17.3836	0.35054
MOL008406	Spinoside A	39.9669	0.40288
MOL008407	(8S,9S,10R,13R,14S,17R)-17-[(E,2R,5S)-5-ethyl-6-methylhept-3-en-2-yl]-10,13-dimethyl-1,2,4,7,8,9,11,12,14,15,16,17-dodecahydrocyclopenta[a]phenanthren-3-one	45.4046	0.76174
MOL008408	Stigmasteryl ferulate	24.5296	0.55475
MOL008409	Tangshenoside II	19.4962	0.31746
MOL008410	Tangshenoside II_qt	51.7226	0.064003
MOL008411	11-Hydroxyrankinidine	40.0028	0.66203
MOL008412	alpha-Stigmasta-7,22-dien-3-one	11.4248	0.76418
MOL008413	Codopiloic acid	57.499	0.020718
MOL008414	delta22-Stigmasterol	7.04101	0.75537
MOL008415	delta7-Stigmastenone-3	9.68802	0.75893
MOL008416	delta7-stigmastenol-belta-D-glucopyranoside	19.5785	0.6187
MOL008417	ethyl-β-D-fructofuranoside	33.8439	0.14512
MOL000860	stearic acid	17.8254	0.14086
MOL000867	Heptadekan	8.64247	0.074658
MOL000869	Henicosane	8.41291	0.15364
MOL000879	methyl palmitate	18.0876	0.11594
MOL000885	Dodekan	17.7374	0.02413
MOL000890	(+)-alpha-Curcumene	26.5638	0.055919
MOL000899	Furanodiene	45.1139	0.095296
MOL000009	luteolin-7-o-glucoside	7.29268	0.77998
MOL000905	()-beta-Pinene	44.7682	0.052595
MOL000095	delta 7-stigmastenol	25.3221	0.74807
MOL000998	2-(3,4-dihydroxyphenyl)-5,7-dihydroxy-3-[(2R,3R,4S,5S)-3,4,5-trihydroxytetrahydropyran-2-yl]oxy-chromone	4.05143	0.70268
MOL000117	Cymol	27.2	0.02
MOL000118	(L)-alpha-Terpineol	48.8	0.03
MOL000130	CAM	67.17	0.05
MOL000018	(+/-)-Isoborneol	86.98	0.05
MOL000019	D-Camphene	34.98	0.04
MOL000197	Myrcene	24.96	0.02
MOL000208	()-Aromadendrene	55.74	0.1
MOL000023	Hemo-sol	39.84	0.02
MOL000024	alpha-humulene	22.98	0.06
MOL000244	()-Borneol	81.8	0.05
MOL000268	(1S,5S)-1-isopropyl-4-methylenebicyclo[3.1.0]hexane	46.21	0.04
MOL000027	alpha-Curcumene	4.68	0.06
MOL000295	alexandrin	20.63	0.63
MOL000296	hederagenin	36.91	0.75
MOL000032	beta-Eudesmol	26.09	0.1
MOL000035	beta-Selinene	24.39	0.08
MOL000036	beta-caryophyllene	29.7	0.09
MOL000037	γ-elemene	23.79	0.06
MOL000474	(-)-Epoxycaryophyllene	35.94	0.13
MOL000048	(5E,9Z)-3,6,10-trimethyl-4,7,8,11-tetrahydrocyclodeca[b]furan	43.17	0.1
MOL000485	TMH	46.25	0.05
MOL000615	delta-amorphene	17.95	0.08
MOL000669	(S)-camphor	21.68	0.05
MOL000887	demethoxycurrcumin	4.89	0.33
MOL000888	demethoxycurrcumin	4.37	0.33
MOL000889	isocurcumenol	97.67	0.13
MOL000890	(+)-alpha-Curcumene	26.56	0.06
MOL000891	(1R,10R)-epoxy-1,10-dihydrocurdione	36.73	0.12
MOL000892	TNP00001	4.37	0.41
MOL000893	difurocumenone	8.86	0.61
MOL000894	turmerone	32.98	0.06
MOL000895	Zingiberene	18.8	0.06
MOL000896	13657-68-6	7	0.08
MOL000897	(3S,3aR,8aR)-3,8a-dihydroxy-5-isopropylidene-3,8-dimethyl-1,2,3a,4-tetrahydroazulen-6-one	38.7	0.12
MOL000898	(1S,6R,7R)-4-isopropylidene-1-methyl-7-(3-oxobutyl)norcaran-3-one	34.17	0.11
MOL000899	Furanodiene	45.11	0.1
MOL000900	(5R,6R)-5-isopropenyl-3,6-dimethyl-6-vinyl-5,7-dihydrobenzofuran-4-one	57.05	0.11
MOL000901	BRN 3094585	87.82	0.13
MOL000902	curcumol	103.55	0.13
MOL000903	Gweicurculactone	42.92	0.14
MOL000904	cineole	59.96	0.05
MOL000905	()-beta-Pinene	44.77	0.05
MOL000906	wenjine	47.93	0.27
MOL000907	curcumalactone	18.47	0.1
MOL000908	beta-elemene	25.63	0.06
MOL000909	(3S,4R)-3-isopropenyl-1-isopropyl-4-methyl-4-vinylcyclohexene	27.57	0.06
MOL000910	Germacron	32.5	0.07
MOL000911	Terpilene	33.95	0.02
MOL000912	(2S)-heptan-2-ol	23.49	0.01
MOL000913	tricyclene	36.11	0.07
MOL000914	(5S)-1-isopropyl-4-methylbicyclo[3.1.0]hex-3-ene	47.13	0.04
MOL000915	(1S,10S),(4S,5S)-germacrone-1(10),4-diepoxide	30.48	0.18
MOL000916	Car-3-ene	45.15	0.04
MOL000917	cineole	59.96	0.05
MOL000918	2-NONANONE	8.51	0.02
MOL000919	(S)-()-2-Nonanol	26	0.01
MOL000920	LINALOOL (D)	38.29	0.02
MOL000921	(1S,4E,10S)-8-isopropylidene-1,5-dimethyl-11-oxabicyclo[8.1.0]undec-4-en-7-one	27.26	0.11
MOL000922	(R)-p-Menth-1-en-4-ol	32.16	0.03
MOL000923	ACETIC ACID,BORNYL ESTER	67.15	0.08
MOL000924	Mnk	17.66	0.03
MOL000925	δ-elemene	21.47	0.06
MOL000926	cis-beta-farnesene	6.75	0.05
MOL000927	α-muurolene	17.24	0.08
MOL003127	Germacrene D	19.22	0.06
MOL000929	(5S)-5-[(1R)-1,5-dimethylhex-4-enyl]-2-methylcyclohexa-1,3-diene	16.66	0.06
MOL000930	cis-.alpha.-Farnesene	8.15	0.05
MOL000931	Linderazulene	22.95	0.12
MOL000932	alpha-Farnesene	21.7	0.05
MOL000933	.gamma.-Bisabolene	20.78	0.06
MOL000934	β-seisquiphellandrene	7.46	0.06
MOL000935	Hepanal	53.83	0.1
MOL000936	Germacrene B	18.69	0.06
MOL000937	58870_FLUKA	49.01	0.1
MOL000938	calarene	51.55	0.11
MOL000939	(1S,3E,7E,11S)-1,5,5,8-tetramethyl-12-oxabicyclo[9.1.0]dodeca-3,7-diene	34.37	0.1
MOL000940	bisdemethoxycurcumin	77.38	0.26
MOL000941	Zingiberenol	31.43	0.07
MOL000942	(1R,4S,4aR,8aR)-4-isopropyl-1,6-dimethyl-3,4,4a,7,8,8a-hexahydro-2H-naphthalen-1-ol	31.67	0.09
MOL000943	epi-10- .gamma.-Eudesmol	28.1	0.1
MOL000944	(6R)-2-methyl-6-(4-methylphenyl)hept-2-en-4-one	40.84	0.07
MOL000273	(2R)-2-[(3S,5R,10S,13R,14R,16R,17R)-3,16-dihydroxy-4,4,10,13,14-pentamethyl-2,3,5,6,12,15,16,17-octahydro-1H-cyclopenta[a]phenanthren-17-yl]-6-methylhept-5-enoic acid	30.9321	0.81281
MOL000274	3β-hydroxylanosta-7,9(11),24-trien-21-oic acid	24.9155	0.80402
MOL000275	trametenolic acid	38.7115	0.80199
MOL000276	7,9(11)-dehydropachymic acid	35.1059	0.81091
MOL000277	tumulosic acid	15.9544	0.81417
MOL000278	Beta-Glucan	0.732104	0.70153
MOL000279	Cerevisterol	37.9638	0.77061
MOL000280	(2R)-2-[(3S,5R,10S,13R,14R,16R,17R)-3,16-dihydroxy-4,4,10,13,14-pentamethyl-2,3,5,6,12,15,16,17-octahydro-1H-cyclopenta[a]phenanthren-17-yl]-5-isopropyl-hex-5-enoic acid	31.0721	0.81528
MOL000281	Dimethyl L-malate	8.59235	0.025975
MOL000282	ergosta-7,22E-dien-3beta-ol	43.5071	0.71939
MOL000283	Ergosterol peroxide	40.3627	0.81255
MOL000284	L-uridine	23.4035	0.11056
MOL000285	(2R)-2-[(5R,10S,13R,14R,16R,17R)-16-hydroxy-3-keto-4,4,10,13,14-pentamethyl-1,2,5,6,12,15,16,17-octahydrocyclopenta[a]phenanthren-17-yl]-5-isopropyl-hex-5-enoic acid	38.2552	0.82014
MOL000286	β-amyrin acetate	9.10739	0.74014
MOL000287	3beta-Hydroxy-24-methylene-8-lanostene-21-oic acid	38.6999	0.8095
MOL000288	pachyman	0.452614	0.67566
MOL000289	pachymic acid	33.6279	0.81076
MOL000290	Poricoic acid A	30.6069	0.76152
MOL000291	Poricoic acid B	30.5246	0.7463
MOL000292	poricoic acid C	38.1514	0.74643
MOL000293	poricoic acid D	22.3805	0.77504
MOL000294	poricoic acid DM	29.3184	0.78482
MOL000295	alexandrin	20.6319	0.62697
MOL000296	hederagenin	36.9139	0.75072
MOL000297	Tumulosic acid	29.8772	0.8125
MOL000298	ergosterol	14.2909	0.72328
MOL000299	Trimethyl citrate	67.6114	0.068031
MOL000300	dehydroeburicoic acid	44.1723	0.83458
MOL000301	2-lauroleic acid	31.4159	0.044256
MOL000302	Undekansaeure	30.1432	0.034725
MOL000303	caprylic acid	16.398	0.016205
MOL000304	Ethyl glucoside	15.2097	0.058155
MOL000305	lauric acid	23.5879	0.043637
MOL000069	palmitic acid	19.2966	0.098573
MOL000105	protocatechuic acid	25.37	0.04
MOL001097	o-xylene	45.55	0.01
MOL001098	m-xylene	47.43	0.01
MOL001099	p-xylene	48.74	0.01
MOL000118	(L)-alpha-Terpineol	48.8	0.03
MOL000012	Arachic acid	16.66	0.19
MOL001484	Inermine	75.18	0.54
MOL001543	Vicenin-2	3.42	0.78
MOL001599	α-cubebol	64.81	0.09
MOL001696	Morusin	11.52	0.76
MOL001737	ICO	33.86	0.05
MOL001789	isoliquiritigenin	85.32	0.15
MOL001792	DFV	32.76	0.18
MOL001850	Izoforon	44.98	0.03
MOL000211	Mairin	55.38	0.78
MOL002137	OCT	29.72	0.01
MOL002166	ISOHEPTANE	59.94	0.01
MOL002198	Heptan	41.8	0
MOL002311	Glycyrol	90.78	0.67
MOL000239	Jaranol	50.83	0.29
MOL002547	21987_FLUKA	40.92	0.04
MOL002565	Medicarpin	49.22	0.34
MOL000263	oleanolic acid	29.02	0.76
MOL002678	EB	49.38	0.01
MOL002693	nicotiflorin	3.64	0.73
MOL002844	Pinocembrin	64.72	0.18
MOL002850	butylated hydroxytoluene	40.02	0.07
MOL002943	BuOH	22.02	0
MOL003218	Neouralenol	12.76	0.46
MOL000354	isorhamnetin	49.6	0.31
MOL000359	sitosterol	36.91	0.75
MOL003656	Lupiwighteone	51.64	0.37
MOL003662	7,4'-Dihydroxyflavone	19.18	0.18
MOL003686	Narcissoside	5.09	0.65
MOL003896	7-Methoxy-2-methyl isoflavone	42.56	0.2
MOL000392	formononetin	69.67	0.21
MOL003985	2-Caren-10-al	44.74	0.05
MOL000040	Scopoletol	27.77	0.08
MOL000415	rutin	3.2	0.68
MOL000417	Calycosin	47.75	0.24
MOL000422	kaempferol	41.88	0.24
MOL004328	naringenin	59.29	0.21
MOL000437	Hirsutrin	1.86	0.77
MOL000445	8-Prenylwighteone	23.22	0.54
MOL004589	Methylheptane	28.65	0.01
MOL000467	Castanin	23.54	0.27
MOL004723	beta-Terpinene	42.29	0.02
MOL000475	anethole	32.49	0.03
MOL004801	2',7-Dihydroxy-4'-methoxyisoflavan-7-O-β-d-glucopyranoside	10.46	0.73
MOL004802	(E)-1-butoxyhex-2-ene	41.72	0.02
MOL004803	3-Hydroxyglabrol	4.73	0.58
MOL004804	18beta-glycyrrhetinic acid	22.05	0.74
MOL004805	(2S)-2-[4-hydroxy-3-(3-methylbut-2-enyl)phenyl]-8,8-dimethyl-2,3-dihydropyrano[2,3-f]chromen-4-one	31.79	0.72
MOL004806	euchrenone	30.29	0.57
MOL004807	glucuronic acid	46.18	0.06
MOL004808	glyasperin B	65.22	0.44
MOL004809	glyasperin E	4.12	0.75
MOL004810	glyasperin F	75.84	0.54
MOL004811	Glyasperin C	45.56	0.4
MOL004812	glyasperins D	29.91	0.43
MOL004813	glyasperins Z	4.17	0.36
MOL004814	Isotrifoliol	31.94	0.42
MOL004815	(E)-1-(2,4-dihydroxyphenyl)-3-(2,2-dimethylchromen-6-yl)prop-2-en-1-one	39.62	0.35
MOL004816	(2R)-1-[2,4-dihydroxy-5-(3-methylbut-2-enyl)phenyl]-2-hydroxy-3-[4-hydroxy-3-(3-methylbut-2-enyl)phenyl]propan-1-one	1.06	0.48
MOL004817	kanzonols K	0.97	0.66
MOL004818	kanzonols L	0.98	0.78
MOL004819	kanzonols T	17.87	0.67
MOL004820	kanzonols W	50.48	0.52
MOL004821	kanzonols X	7.56	0.56
MOL004822	(E)-1-(2,4-dihydroxyphenyl)-3-[4-hydroxy-3-(3-methylbut-2-enyl)phenyl]prop-2-en-1-one	1.04	0.27
MOL004823	licoagropin	27.14	0.51
MOL004824	(2S)-6-(2,4-dihydroxyphenyl)-2-(2-hydroxypropan-2-yl)-4-methoxy-2,3-dihydrofuro[3,2-g]chromen-7-one	60.25	0.63
MOL004825	glyinflanin A	1.06	0.48
MOL005812	naringin	6.92	0.78
MOL004827	Semilicoisoflavone B	48.78	0.55
MOL004828	Glepidotin A	44.72	0.35
MOL004829	Glepidotin B	64.46	0.34
MOL004830	Octadiene	34.53	0.01
MOL004831	(E)-1-[2,4-dihydroxy-3-(3-methylbut-2-enyl)phenyl]-3-[4-hydroxy-3-(3-methylbut-2-enyl)phenyl]prop-2-en-1-one	1.02	0.45
MOL004832	WLN: 4OVR	48.41	0.04
MOL004833	Phaseolinisoflavan	32.01	0.45
MOL004834	3-(2-hydroxy-4-methoxyphenyl)-2H-chromen-7-ol	4.66	0.21
MOL004835	Glypallichalcone	61.6	0.19
MOL004836	echinatin	66.58	0.17
MOL004837	Karenzu DK2	62.26	0.1
MOL004838	8-(6-hydroxy-2-benzofuranyl)-2,2-dimethyl-5-chromenol	58.44	0.38
MOL004839	(1S,2S)-1,2-dimethylcyclopentane	41.78	0.01
MOL004840	Liconeolignan	4.41	0.4
MOL004841	Licochalcone B	76.76	0.19
MOL004842	licochalcone C	4.44	0.29
MOL004843	licochalconeD	1.01	0.34
MOL004844	glabrol	4.25	0.54
MOL004845	apioglycyrrhizin	17.8	0.14
MOL004846	apioglycyrrhizin_qt	23.73	0.74
MOL004847	2,2-DIMETHYLPENTANE	55.33	0.01
MOL004848	licochalcone G	49.25	0.32
MOL004849	3-(2,4-dihydroxyphenyl)-8-(1,1-dimethylprop-2-enyl)-7-hydroxy-5-methoxy-coumarin	59.62	0.43
MOL004850	liquoric acid	25.44	0.55
MOL004851	Licoflavone	18.75	0.33
MOL004852	7-hydroxy-2-[4-hydroxy-3-(3-methylbut-2-enyl)phenyl]-6-(3-methylbut-2-enyl)chromone	4.44	0.56
MOL004853	Licoflavonol	8.75	0.4
MOL004385	Yinyanghuo D	13.99	0.38
MOL004855	Licoricone	63.58	0.47
MOL004856	Gancaonin A	51.08	0.4
MOL004857	Gancaonin B	48.79	0.45
MOL004858	Gancaonin C	2.87	0.42
MOL004859	2,3-dimethylhexane	46.24	0.01
MOL000486	Prunetin	5.41	0.24
MOL004860	licorice glycoside E	32.89	0.27
MOL004861	Gancaonin D	2.72	0.51
MOL004862	(2R)-2-[3,4-dihydroxy-5-(3-methylbut-2-enyl)phenyl]-5,7-dihydroxy-8-(3-methylbut-2-enyl)chroman-4-one	1.21	0.63
MOL004863	3-(3,4-dihydroxyphenyl)-5,7-dihydroxy-8-(3-methylbut-2-enyl)chromone	66.37	0.41
MOL004864	5,7-dihydroxy-3-(4-methoxyphenyl)-8-(3-methylbut-2-enyl)chromone	30.49	0.41
MOL004865	5,7-dihydroxy-3-(2-hydroxy-4-methoxy-phenyl)-6-(3-methylbut-2-enyl)chromone	2.47	0.45
MOL004866	2-(3,4-dihydroxyphenyl)-5,7-dihydroxy-6-(3-methylbut-2-enyl)chromone	44.15	0.41
MOL004867	Gancaonin P	1.41	0.45
MOL004868	Gancaonin Q	8.98	0.6
MOL004869	Gancaonin R	1.26	0.37
MOL004870	Gancaonin S	1.26	0.38
MOL004871	(3S)-2,3-dimethylpentane	35.57	0.01
MOL004872	gancaonin T	1.04	0.53
MOL004873	Gancaonin U	14.53	0.53
MOL004874	Gancaonin V	1.24	0.34
MOL004875	3-[4,6-dihydroxy-2-methoxy-3-(3-methylbut-2-enyl)phenyl]-7-hydroxy-chromone	2.47	0.44
MOL004876	Glycyram	19.62	0.11
MOL004877	Licoricidin	0.99	0.62
MOL004878	Glycycoumarin	23.56	0.44
MOL004880	5,6,7,8-Tetrahydro-2,4-dimethylquinoline	49.77	0.05
MOL004881	(E)-1-[2,4-dihydroxy-3-(3-methylbut-2-enyl)phenyl]-3-(2,4-dihydroxyphenyl)prop-2-en-1-one	1.36	0.3
MOL004886	licorice-saponin C2	59.66	0.11
MOL004887	licorice-saponin C2_qt	17.33	0.76
MOL004888	licorice-saponin F3	17.68	0.03
MOL004889	licorice-saponin F3_qt	27.53	0.64
MOL004890	(4S)-2,4-dimethylhexane	37.13	0.01
MOL004892	licorice-saponin G2	6.39	0.11
MOL004893	licorice-saponin G2_qt	22.78	0.72
MOL004894	licorice-saponin H2	44.37	0.11
MOL004895	licorice-saponin H2_qt	22.91	0.74
MOL004896	licorice-saponin J2	6.25	0.11
MOL004897	licorice-saponin J2_qt	28.3	0.74
MOL004899	licorice-saponin B2	58.55	0.11
MOL004900	licorice-saponin K2	7.82	0.11
MOL004901	licorice-saponin K2_qt	27.79	0.75
MOL004902	glycyrrhetol	14.66	0.75
MOL004906	Hispaglabridin B	22.94	0.88
MOL004909	glabrolide	17.46	0.61
MOL004916	2-methyl-5-propyl -nonane	15.28	0.03
MOL004918	HEX	52.5	0
MOL004919	Sextone B	56.2	0.01
MOL004920	Methylcyclopentane	55.78	0.01
MOL004921	Docosyl caffeate	3.14	0.59
MOL004922	2-methyl-6-ethyl decane	5.5	0.03
MOL000391	Ononin	11.52	0.78
MOL004925	vitexin	3.05	0.71
MOL004926	4H-1-Benzopyran-4-one, 2-(4-(beta-D-glucopyranosyloxy)phenyl)-2,3-dihydro-5,7-dihydroxy-, (2S)-	14.03	0.78
MOL004927	Hispaglabridin A	14.6	0.73
MOL004928	violanthin	4.17	0.81
MOL004929	Pentadecanol	13.73	0.06
MOL004930	Uralenol	8.55	0.46
MOL004931	Uralenol-3-methylether	1.41	0.49
MOL004932	glycyrrhizin	9.06	0.11
MOL004933	uralsaponin B	7.92	0.11
MOL004934	Isohexane	56.13	0
MOL004936	Uralene	11.7	0.49
MOL004937	uralenneoside	24.96	0.17
MOL004938	schaftoside	7.88	0.75
MOL004939	Nortangeretin	17.9	0.27
MOL004940	neoliquiritin	13.01	0.71
MOL004942	(E)-dodec-2-ene	17.74	0.02
MOL004943	neoisoliquiritin	21.18	0.58
MOL004944	Cyclobutanol, 1-ethyl-	93.23	0.02
MOL004946	2-Tetradecanone	17.71	0.05
MOL004947	Isoviolanthin	18.79	0.81
MOL004950	isoglycycoumarin	22.09	0.6
MOL004951	Isoliquiritin	8.61	0.6
MOL004952	licuraside	5.25	0.77
MOL004953	Liquiritin apioside	29.23	0.82
MOL004954	isograbrol	11.04	0.5
MOL004955	isoglabrolide	14.77	0.62
MOL004956	Isoononin	8.29	0.79
MOL004958	Isoschaftoside	17.38	0.83
MOL004960	22β-acetylglabric acid	17.76	0.64
MOL004962	24-Hydroxy-11-deoxyglycyrrhetic acid	17.57	0.76
MOL004963	24-Hydroxyglycyrrhetic acid	24.17	0.72
MOL004964	(Z)-1-(2,4-dihydroxyphenyl)-3-phenylprop-2-en-1-one	73.18	0.12
MOL004965	3'(γ,γ-dimethylallyl)-kievitone	1.21	0.63
MOL004967	3,3-Dimethylpentane	41.97	0.01
MOL004968	3,4,3',4'-Tetrahydroxy-2-methoxychalcone	1.33	0.2
MOL004969	2-Ethyl-p-xylene	20.6	0.02
MOL004970	3-methylheptane	36.61	0.01
MOL004971	3-methylhexane	38.19	0.01
MOL004972	3-Methylpentane	35.77	0
MOL004973	3-Ethylpentane	35.74	0.01
MOL004975	3β-formylglabrolide	16.36	0.55
MOL004976	Daidzein dimethyl ether	24.29	0.24
MOL004977	1-Methoxyficifolinol	14.61	0.86
MOL004979	4,2',4',alpha-Tetrahydroxydihydrochalcone	2.45	0.16
MOL004981	1-(5-hydroxy-2,2-dimethylchromen-6-yl)-3-(4-hydroxyphenyl)prop-2-en-1-one	5.2	0.34
MOL004982	2,6,10-trimethyl-dodecane	37.8	0.03
MOL004983	5,6,7,8-Tetrahydro-4-methylquinoline	59.18	0.04
MOL005015	Licoriisoflavan A	3.68	0.66
MOL004986	6″-O-acetylliquiritin	6.26	0.82
MOL004987	11-deoxyglycyrrhetic acid	16.21	0.76
MOL004992	7-hydroxy-2-methyl-3-phenyl-chromone	25.8	0.18
MOL004994	12-methyltetradecanoate	17.36	0.09
MOL004995	Kanzonol H	16.92	0.8
MOL004997	Araboglycyrrhizin	17.73	0.14
MOL004998	Araboglycyrrhizin_qt	17.71	0.74
MOL004999	Artonin E	11.38	0.8
MOL005002	beta-Glycyrrhetinic acid	17.41	0.74
MOL005004	Gancaonin I	21.9	0.39
MOL005005	Glyasperin A	2.46	0.63
MOL005006	Glyasperins K	10.15	0.44
MOL005009	Corylifolinin	1.04	0.27
MOL005010	Kanzonol E	5.77	0.71
MOL005011	Kanzonol Z	21.77	0.76
MOL005014	Licorice glycoside A	5.95	0.35
MOL005019	(2R)-7-hydroxy-2-[4-hydroxy-3-(3-methylbut-2-enyl)phenyl]chroman-4-one	5.99	0.33
MOL005021	Mipax	57.4	0.06
MOL000511	ursolic acid	16.77	0.75
MOL000561	Astragalin	14.03	0.74
MOL000057	DIBP	49.63	0.13
MOL000668	PENTYLFURAN	54.59	0.02
MOL000671	()-Menthol	59.33	0.03
MOL000676	DBP	64.54	0.13
MOL000703	2-heptanone	46.56	0.01
MOL000705	WLN: VH6	19.59	0.01
MOL001050	CRS	53.95	0.01
MOL010536	(3aS,6aR,9aR,9bR)-3,6,9-trimethylene-3a,4,5,6a,7,8,9a,9b-octahydroazuleno[5,4-d]furan-2-one	61.2	0.14
MOL010812	(Z)6,(Z)9-Pentadecadien-1-ol	17.53	0.06
MOL010814	2-(4a,8-dimethyl-1,2,3,4,4a,5,6,7-octahydro-napthalen-2-yl)-prop-2en-1-ol	28.72	0.09
MOL010815	2,4-Hexadiene, 3,4-dimethyl-, (E,Z)-	51.82	0.01
MOL010816	7-methylocta-3,4-diene	27.17	0.01
MOL010817	7-methyl-4-(1-methylethylidene)-bicyclo[5.3.1]undec-1-en-8-ol	58.36	0.1
MOL010818	(3aS,5R,8aS,9aS)-5,8a-dimethyl-3-methylene-5,6,7,8,9,9a-hexahydro-3aH-benzo[f]benzofuran-2-one	53.29	0.15
MOL010819	Ambrosin	68.54	0.17
MOL010820	Methyl betulinate	16.81	0.76
MOL010821	Caryophyleine-(I3)	35.37	0.09
MOL010822	ZINC04026824	68.97	0.12
MOL010823	ETA	57.26	0
MOL010824	2-[(2R,4aR,8aS)-4a-methyl-8-methylene-decalin-2-yl]acrylic acid	30.83	0.11
MOL010825	Costunolide	29.07	0.11
MOL010826	costuslactone	60.48	0.11
MOL010827	1,2-Dimethylcyclohexene	45.06	0.01
MOL010829	4-[(1R)-2,6,6-trimethyl-1-cyclohex-2-enyl]butan-2-one	22.54	0.05
MOL010830	dihydrocostus lactone	62.3	0.11
MOL010831	Ermanthin	61.55	0.14
MOL010832	Eremophilene	37.31	0.08
MOL010833	eudesma-5,11(13)-dien-8,12-olide	52.71	0.15
MOL010834	Aceteugenol	33.87	0.06
MOL010835	humulane-1,6-dien-3-ol	25.76	0.07
MOL010836	Isoalantolactone	53.43	0.15
MOL010837	isodihydrocostunolide	43.44	0.12
MOL010838	3-Epizaluzanin C	48.97	0.16
MOL010840	(3aS,6E,10Z,11aR)-6-methyl-3-methylidene-10-[[(2R,3R,4S,5S,6R)-3,4,5-trihydroxy-6-(hydroxymethyl)oxan-2-yl]oxymethyl]-3a,4,5,8,9,11a-hexahydrocyclodeca[d]furan-2-one	12.11	0.6
MOL010841	picriside B_qt	70.68	0.1
MOL010842	Naphthol[1,2-b]furan-2(3H)-one,decahydro-6-hydroxy-5a-methyl-3,9-bis(methylene)-,[3as-(3aalpha,5abeta,6beta,9aalpha,9bbeta)]	40.37	0.17
MOL010843	Balchanin	36.48	0.17
MOL010844	spathulenol	80.32	0.12
MOL000117	Cymol	27.2	0.02
MOL002085	alpha-Cubebene	16.73	0.11
MOL000118	(L)-alpha-Terpineol	48.8	0.03
MOL001201	(1R,5R,7S)-4,7-dimethyl-7-(4-methylpent-3-enyl)bicyclo[3.1.1]hept-3-ene	16.23	0.09
MOL000125	(-)-alpha-Pinene	46.25	0.05
MOL000131	EIC	41.9	0.14
MOL001390	49070_FLUKA	85.51	0.12
MOL001393	myristic acid	21.18	0.07
MOL001551	Trochol	15.48	0.78
MOL001620	Pentadecene	17.72	0.05
MOL001281	L-alpha-Palmitin	26.66	0.22
MOL001298	dehydrocostus lactone	58.57	0.14
MOL001299	(1S,2S)-1,2-bis(2-furyl)ethane-1,2-diol	32.52	0.06
MOL001300	PEL	44.03	0.02
MOL001301	cis-Zimtsaeure	38.19	0.03
MOL001302	Usaf hc-1	16.23	0.05
MOL001303	(1R,2R,4S)-2,4-diisopropenyl-1-methyl-1-vinylcyclohexane	5.58	0.06
MOL001304	2-ACETYLPYRROLE	58.37	0.01
MOL001305	3,4-dihydro-8-hydroxy-3-methyl-1H-2-benzopyran-4-one	34.84	0.06
MOL001306	o-Acetyl-p-cresol	24.96	0.03
MOL001307	6,7,10-Trihydroxy-8-octadecenoic acid	13.52	0.2
MOL001308	oleic acid	33.13	0.14
MOL001309	6-methylolpyridin-3-ol	47.53	0.02
MOL001310	Epibetulinic acid	15.66	0.78
MOL001311	Ricineic acid	41.7	0.14
MOL001312	9-HEXADECENOIC ACID	35.78	0.1
MOL001313	sanleng	13.37	0.2
MOL001314	Azelex	16.9	0.04
MOL000219	BOX	31.55	0.02
MOL000295	alexandrin	20.63	0.63
MOL000346	succinic acid	29.62	0.01
MOL000579	hydroquinone	29.26	0.02
MOL000069	palmitic acid	19.3	0.1
MOL000748	HMF	45.07	0.02
MOL000749	Linoleic	41.9	0.14
MOL001015	ZINC00388662	67.05	0.08
MOL001055	5-isopropyl-2-methylbicyclo[3.1.0]hex-2-ene	47.19	0.04
MOL001103	[(3R)-3,7-dimethylocta-1,6-dien-3-yl] acetate	27.73	0.04
MOL001121	19894-97-4	49.98	0.06
MOL000114	vanillic acid	35.47	0.04
MOL000117	Cymol	27.2	0.02
MOL002085	alpha-Cubebene	16.73	0.11
MOL001184	bicyclogermacrene	30.73	0.08
MOL000119	ZINC02040970	40.43	0.06
MOL000012	Arachic acid	16.66	0.19
MOL001201	(1R,5R,7S)-4,7-dimethyl-7-(4-methylpent-3-enyl)bicyclo[3.1.1]hept-3-ene	16.23	0.09
MOL001217	()-Bornyl acetate	65.55	0.08
MOL000122	1,8-cineole	39.73	0.05
MOL000123	geraniol	23.93	0.02
MOL001245	(1S,5R)-7,7-dimethyl-4-bicyclo[3.1.1]hept-3-enecarboxaldehyde	41.25	0.06
MOL000125	(-)-alpha-Pinene	46.25	0.05
MOL000126	(-)-nopinene	44.84	0.05
MOL001273	80-57-9	50.63	0.06
MOL000128	NERYLACETATE	25.94	0.04
MOL000129	Acetate C-8	18.43	0.03
MOL000130	CAM	67.17	0.05
MOL000131	EIC	41.9	0.14
MOL001312	9-HEXADECENOIC ACID	35.78	0.1
MOL001335	WLN: Q1R	58.68	0.01
MOL001392	Methyl myristate	19.68	0.08
MOL001393	myristic acid	21.18	0.07
MOL001398	Methyllinolenate	46.15	0.17
MOL001402	Octacosane	8.15	0.37
MOL001442	phytol	33.82	0.13
MOL001468	MLT	59.62	0.02
MOL001562	Nonadecene	5.23	0.11
MOL001579	germacrene	15.06	0.06
MOL001602	1,4-cadinadiene	16.73	0.08
MOL001604	Linalool	49.37	0.04
MOL000166	ZINC01609418	21.62	0.07
MOL000171	Guaiol	38.77	0.09
MOL001732	IFP	72.87	0.01
MOL000018	(+/-)-Isoborneol	86.98	0.05
MOL001843	HBA	29.98	0.02
MOL000019	D-Camphene	34.98	0.04
MOL000193	(Z)-caryophyllene	30.29	0.09
MOL000197	Myrcene	24.96	0.02
MOL000198	(R)-linalool	39.8	0.02
MOL000200	(S)-(+)-alpha-Phellandrene	27.9	0.02
MOL002002	cis-Carveol	45.61	0.03
MOL000201	p-Ocimene	15.06	0.02
MOL000202	Moslene	33.02	0.02
MOL002031	toluene	42.58	0.01
MOL000204	-cis-.beta.-Elemene diastereomer	28.62	0.06
MOL002040	(1S,4R)-fenchone	72.64	0.05
MOL002119	Artemisia triene	42.1	0.02
MOL002128	1,3,8-p-Menthatriene	35.86	0.02
MOL002153	1H-Cycloprop(e)azulen-7-ol, decahydro-1,1,7-trimethyl-4-methylene-, (1aR-(1aalpha,4aalpha,7beta,7abeta,7balpha))-	82.33	0.12
MOL002198	Heptan	41.8	0
MOL000234	L-Limonen	38.09	0.02
MOL002361	Terragon	36.59	0.03
MOL002363	beta-Ionone	20.63	0.05
MOL000024	alpha-humulene	22.98	0.06
MOL002526	3691-11-0	23.66	0.07
MOL000254	eugenol	56.24	0.04
MOL002547	21987_FLUKA	40.92	0.04
MOL002576	GBL	76.91	0.01
MOL000262	(1R,4S)-1,7,7-trimethylbicyclo[2.2.1]hept-2-ene	39.62	0.04
MOL000264	Tereben	29.62	0.02
MOL000268	(1S,5S)-1-isopropyl-4-methylenebicyclo[3.1.0]hexane	46.21	0.04
MOL002697	junipene	44.07	0.11
MOL000270	CHEBI:7	45.2	0.04
MOL000271	l-carvone	49.47	0.03
MOL002836	anisaldehyde	21.54	0.02
MOL002972	(4S)-1-methyl-4-(6-methylhepta-1,5-dien-2-yl)cyclohexene	20.3	0.06
MOL003047	[(1S)-endo]-(-)-Borneol	83.54	0.05
MOL003180	widdrene	53.81	0.12
MOL000034	2-[(1R,3S,4S)-3-isopropenyl-4-methyl-4-vinylcyclohexyl]propan-2-ol	19.03	0.07
MOL003489	(E)-13-Octadecenal	29.01	0.12
MOL003534	CADINENE	17.12	0.08
MOL003537	T-Muurolol	30.41	0.09
MOL003573	calacorene	16.2	0.08
MOL003618	Isopinocamphone	50.43	0.06
MOL000039	(1S,2R,4R)-Neoiso-dihydrocarveol	52.4	0.03
MOL003948	Cuminol	42.57	0.03
MOL004480	acetic acid	47.87	0
MOL004788	1-alpha-Terpinyl acetate	28.97	0.05
MOL000479	Farnesene	17.42	0.05
MOL005021	Mipax	57.4	0.06
MOL000520	alpha-amyrin	10.28	0.76
MOL005479	pentatriacont-17-ene	13.19	0.43
MOL000570	Nonox D	39.82	0.13
MOL005796	Lignocerol	11.27	0.28
MOL000597	Neryl acetate	57.47	0.04
MOL000608	()-Terpinen-4-ol	81.41	0.03
MOL000612	(-)-alpha-cedrene	55.56	0.1
MOL006292	未-selinene	19.01	0.08
MOL000635	vanillin	52	0.03
MOL006731	Areginal	44.33	0
MOL000675	oleic acid	33.13	0.14
MOL000676	DBP	64.54	0.13
MOL000069	palmitic acid	19.3	0.1
MOL000696	尾-terpineol	47.89	0.03
MOL000700	Nerol	35.66	0.02
MOL000710	OYA	19.07	0.01
MOL007243	santalol	40.17	0.09
MOL000748	HMF	45.07	0.02
MOL007512	1-methyl-6-isopropylienebicyclo[3.1.0] hexane	45.66	0.05
MOL007513	1-Pentacosanol	11.12	0.32
MOL007515	14-pentadecenoic acid	36.39	0.08
MOL007516	L-()-2,3-Butanediol	33.78	0.01
MOL007517	(1S)-bornane-2,5-dione	57.76	0.06
MOL007518	Rikacid SA	80.9	0.01
MOL007519	(1S,2S,4R)-2-methyl-3-methylene-2-(4-methylpent-3-enyl)norbornane	19.77	0.07
MOL007520	trans-beta-Santalol	40.43	0.09
MOL007521	2-ethenyl-1,1-dimethyl-3-methylene-cyclohexane	45.15	0.03
MOL007522	2-methyl-3-butene-1-ol	80.88	0
MOL007523	AKG	22.58	0.02
MOL007524	(E)-dodec-3-en-1-yne	18.34	0.03
MOL007525	(E)-icos-3-ene	18.19	0.13
MOL007526	7,10,13-Hexadecatrienoic acid, methyl ester	17.67	0.12
MOL007527	9-cedranone	63.36	0.12
MOL007528	cubenol	57.91	0.09
MOL007529	cyclosativene	14.96	0.15
MOL007530	Heptacosanol	10.82	0.38
MOL007531	isopulegyl acetate	29.65	0.05
MOL007532	L-Milchsaeure	44.55	0.01
MOL007533	santalyl acetate	24.6	0.14
MOL007534	sesquicineole	47.47	0.09
MOL007537	viridiflorine	34.05	0.15
MOL007538	agarospirol	39.42	0.09
MOL007539	amomumoside	14.62	0.27
MOL007540	amomumoside_qt	75.79	0.06
MOL007541	cis-isoascaridole	72.06	0.05
MOL007542	camphorene	3.1	0.13
MOL007543	cis-9-Hexadecenal	31.71	0.08
MOL007544	isospathulenol	83.38	0.12
MOL007545	lanceol	37.54	0.07
MOL007546	2H-pyran	50.77	0.01
MOL007547	2-Pyrol	15.27	0.01
MOL007548	(1S,4aS,8aS)-7-isopropyl-1,4a-dimethyl-2,3,4,5,6,8a-hexahydronaphthalen-1-ol	37.04	0.1
MOL007549	alpha-Thymidine	10.39	0.11
MOL007550	trans-limonene oxide	43.25	0.05
MOL007551	伪-santalene	17.76	0.11
MOL007552	尾-calacorene	18.53	0.08
MOL007553	(-)-beta-Fenchol	79.24	0.05
MOL007554	(1S,2R,4R)-2-methyl-3-methylene-2-(4-methylpent-3-enyl)norbornane	17.12	0.07
MOL007555	(1R,4R,5S)-1-isopropyl-4-methyl-3-bicyclo[3.1.0]hexanone	73.59	0.05
MOL007556	gamma-Terpinyl acetate	31.82	0.05
MOL007557	纬-gurjunene	29.58	0.07
MOL000860	stearic acid	17.83	0.14
MOL000911	Terpilene	33.95	0.02
MOL000913	tricyclene	36.11	0.07
MOL000927	伪-muurolene	17.24	0.08
MOL000934	尾-seisquiphellandrene	7.46	0.06
MOL000936	Germacrene B	18.69	0.06
MOL000937	58870_FLUKA	49.01	0.1
MOL000938	calarene	51.55	0.11
MOL000968	beta-Bisabolene	29.59	0.06
MOL000983	n-Triacontanol	10.46	0.45
MOL004557	geniposide	14.64	0.44
MOL001648	genipin	26.06	0.1
MOL001649	2-hydroxy-3-methylanthraquinone	26.09	0.18
MOL001650	E-6-O-p-methoxycinnamoyl scandoside methyl ester	27.12	0.81
MOL001651	E-6-O-p-methoxycinnamoyl scandoside methyl ester_qt	14.44	0.51
MOL001652	1H-2,6-dioxacyclopent(cd)inden-1-one, 4-((acetyloxy)methyl)-5-(beta-D-glucopyranosyloxy)-2a,4a,5,7b-tetrahydro-, (2aS-(2aalpha,5alpha,7balpha))-	26.43	0.71
MOL001653	asperuloside_qt	6.86	0.17
MOL001654	Oleanolic acid-28-O-beta-D-glucopyranoside	11.48	0.41
MOL001655	oleanolic acid-3-O-尾-D-glucuronopyranoside_qt	17.93	0.76
MOL001656	(1S,4aS,5R,7aS)-5-hydroxy-7-methylol-1-[(2S,3R,4S,5S,6R)-3,4,5-trihydroxy-6-methylol-tetrahydropyran-2-yl]oxy-1,4a,5,7a-tetrahydrocyclopenta[d]pyran-4-carboxylic acid	3.55	0.45
MOL001657	scandoside_qt	30.02	0.1
MOL001658	3'-Hydroxyanethole	30.01	0.04
MOL001660	p-MCA	31	0.05
MOL001661	Scandoside methyl ester	11.24	0.48
MOL001662	scandoside_qt	14.41	0.11
MOL001664	deacetylasperulosidic acid	3.42	0.45
MOL001665	deacetylasperulosidic acid _qt	30.29	0.1
MOL001666	Deacetyl asperulosidic acid methyl ester	4.29	0.48
MOL001667	deacetyl asperuloside acid_qt	62.46	0.11
MOL001668	Geniposidic acid	19.59	0.41
MOL001669	geniposidie acid_qt	30.96	0.09
MOL001671	Digitolutein	19.36	0.23
MOL000346	succinic acid	29.62	0.01
MOL000357	Sitogluside	20.63	0.62
MOL000360	FER	39.56	0.06
MOL000040	Scopoletol	27.77	0.08
MOL000415	rutin	3.2	0.68
MOL000511	ursolic acid	16.77	0.75
MOL000628	darutoside	21.32	0.63
MOL000771	p-coumaric acid	43.29	0.04
MOL001452	protocatechualdehyde	38.35	0.03
MOL001843	HBA	29.98	0.02
MOL002049	Ferulaldehyde	49.26	0.05
MOL000219	BOX	31.55	0.02
MOL000223	caffeic acid	25.76	0.05
MOL000263	oleanolic acid	29.02	0.76
MOL003177	Syringaldehyde	67.06	0.05
MOL000357	Sitogluside	20.63	0.62
MOL000511	ursolic acid	16.77	0.75
MOL000635	vanillin	52	0.03
MOL007134	danshensu	36.91	0.06
MOL008883	Dehydrovomifoliol	51.13	0.08
MOL008884	lithospermic acid	2.67	0.76
MOL008885	(2R)-2-[(2R,3R)-4-[(E)-3-[(1R)-1-(3,4-dihydroxybenzyl)-2-hydroxy-2-keto-ethoxy]-3-keto-prop-1-enyl]-2-(3,4-dihydroxyphenyl)-7-hydroxy-2,3-dihydrobenzofuran-3-carbonyl]oxy-3-(3,4-dihydroxyphenyl)propionic acid	3.01	0.41
